# Supplementary material for: Eating Behaviour among University Students: Relationships with Age, Socioeconomic Status, Physical Activity, Body Mass Index, Waist-to-Height Ratio and Social Desirability
Source: Nutrients. 2021 Oct 16;13(10):3622. doi: 10.3390/nu13103622 (PMC8541155; doi:10.3390/nu13103622)
Supplement: Supplementary file 1 [file nutrients-13-03622-s001.zip]

Archive with 1 entries (1 files):
- nutrients-1355300-supplementary.pdf
